# Supplementary material for: Nucleotide-Induced Nanoscale Changes in the Mechanical Properties of Rat Cerebellar Astrocytes: Selective Stimulation and Blocking of the Purinergic Receptor P2X7
Source: Int J Mol Sci. 2022 Oct 7;23(19):11927. doi: 10.3390/ijms231911927 (PMC9570466; doi:10.3390/ijms231911927)
Supplement: Supplementary file 1 [file ijms-23-11927-s001.zip]

Archive with 1 entries (1 files):
- ijms-1941302-supplementary.pdf
